# Supplementary material for: Repellency of Essential Oils and Plant-Derived Compounds Against Aedes aegypti Mosquitoes
Source: Insects. 2025 Jan 7;16(1):51. doi: 10.3390/insects16010051 (PMC11765945; doi:10.3390/insects16010051)
Supplement: Supplementary file 1 [file insects-16-00051-s001.zip]

Archive with 2 entries (2 files):
- Supplemental File 1.xlsx
- Supplemental File 2.xlsx
