# Supplementary material for: Repellency of Essential Oils and Plant-Derived Compounds Against Aedes aegypti Mosquitoes
Source: Insects. 2025 Jan 7;16(1):51. doi: 10.3390/insects16010051 (PMC11765945; doi:10.3390/insects16010051)
Supplement: Supplementary file 1 [file insects-16-00051-s001.zip › Supplemental File 1.xlsx]

## Sheet: GC-MS profiling
Compound	Calculated Kovats RI	Kovats Reference RI	RI DIFF- based on alkane standard	Clove	Cinnamon	Geraniol	2-Pep	Peppermint	Geranium	Lemongrass	Spearmint	Citronella	Corn Mint	Rosemary	Thyme	Cedar Wood	Compound Type
α-pinene	938.28	932	6.28					2.47282			1.69842		8.82308	22.8199	1.81895		MH
thuja-2,4(10)-diene	938.31	953	14.69										2.28602	3.17258			MH				OD	Oxygenated Diterpene
camphene	954.26	946	8.26							1.98443				7.83088			MH				SH	Sesquiterpene Hydrocarbon
cis-meta-Mentha-2,8-diene	983.43	983	0.43					5.05212			2.61852		11.2221	18.0445			OM				E	Ester
sulcatone (6-methyl-5-Hepten-2-one)	987.68	981	6.68	85.8						3.46218							K				A	Acetaldehyde
myrcene	992.54	988	4.54								4.4394		1.43065	1.75173			MH				OM	Oxygenated monoterpene
3-octanol	995.98	988	7.98								1.62759		3.55043				OC				MH	Monoterpene Hydrocarbon
o-cymene	1029.45	1022	7.45					4.80882			4.11952		2.68687	7.24646	36.9596		MH				K	Ketone
benzene acetaldehyde	1029.82	1036	6.18					1.13819			1.02977			1.56282	2.33427		A
β-phellandrene	1034.08	1025	9.08					6.62756			33.665	7.67968	13.1806	2.55562			MH
1,8 Cineole	1037.64	1026	11.64					18.4959			3.75024			14.2416			OM
γ-terpinene	1068.45	1054	14.45								1.96058				2.21616		MH
allyl hexanoate	1074.03	1079	4.97							2.11251							E
trans-sabinene hydrate (IPP vs OH)	1102.7	1098	4.7						2.59171	2.04252		1.40991			1.19384		OM
terpinolene	1103.02	1086	17.02						1.36092					1.59015	1.69592		MH
trans-rose oxide	1114.67	1122	7.33						7.04273								OM
isopulegol	1153.18	1155	1.82									2.88697	2.50736				OM
karahanaenone	1154.41	1154	0.41											12.3475			OM
neo-alloocimene	1158.32	1140	18.32									3.7789					MH
isomenthone	1162.03	1158	4.03					16.1624	2.29092				16.2331				OM
isomenthol	1174.27	1179	4.73					8.58043			4.18466		14.5904				OM
borneol	1178.06	1165	13.06										1.03556	1.81348			OM
E-isocitral	1186.08	1177	9.08					1.67422			2.94506		1.86743				OM
neo-isomenthol	1192.23	1184	8.23					1.32248					2.31189				OM
γ-terpineol	1200.75	1199	1.75					2.01732			3.45191						OM
trans-dihydrocarvone	1205.45	1200	5.45								6.8317						OM
Citronet	1234.99	1234	0.99						35.5034			17.1718					OC
cis-Z-hexenyl 3-methyl butanoate	1235.28	1232	3.28						12.606			9.70776					E
pulegone	1246.26	1233	13.26					2.92739					3.19469				OM
trans-chrysanthenyl acetate	1246.84	1235	11.84							43.8477							OM
carvone	1254.63	1239	15.63								10.0006						OM
trans-sabinene hydrate acetate (Ac vs. IPP)	1261.75	1253	8.75						2.82207	5.72295	3.12705	22.9673					E
geraniol	1279.22	1264	15.22			100			5.5626	4.75686		1.2266					OM
neo-menthyl acetate	1280.07	1271	9.07							5.54067							E
neryl formate	1280.16	1280	0.16						1.19766	8.86707							E
citronellyl formate	1280.6	1271	9.6						10.6345	3.22458							E
carvacrol	1300.82	1298	2.82												53.7812		OM
menthyl acetate	1301.48	1294	7.48					28.7203					13.7233				E
bornyl acetate	1305.09	1287	18.09						1.48921					1.27575			E
terpinen-4-ol acetate	1307.13	1299	8.13						1.49864								E
iso-dihydrocarveol acetate	1337.9	1326	11.9								3.23113						MH
citronellyl acetate	1358.28	1350	8.28									4.46549					E
2-phenyl ethyl propanoate	1365.19	1351	14.19				100										E
eugenol	1371.95	1356	15.95	87.4906	95.6252							4.10207					OM
trans-myrtanol acetate	1388.29	1385	3.29							5.97322		3.91714					E
β-bourbonene	1398.23	1387	11.23						1.12606		6.46533						SH
longifolene	1402.87	1407	4.13									1.77806					SH
β-gurjunene	1429.12	1431	1.88													12.9422	SH
aromadendrene	1434.78	1439	4.22	1.68477						3.1772	2.82225		1.35653	3.74715			SH
citronellyl propanoate	1448.58	1444	4.58													2.36674	E
amorpha-4,11-diene	1450.43	1449	1.43													36.6361	SH
cinnamyl acetate	1452.81	1443	9.81													1.53242	E
cis-cadina-1(6),4-diene	1454.49	1461	6.51						6.49243							9.59856	SH
E-isoeugenol	1459.97	1448	11.97							1.09025							OM
trans-muurola-4(14),5-diene	1492.2	1493	0.8								2.03117	1.60103					SH
(Z)-gamma-Macrocarpene	1516.18	1512	4.18													2.33348	SH
β-curcumene	1516.48	1514	2.48													1.58763	SH
α-bulnesene	1517.72	1509	8.72													1.58449	SH
dauca-4(11),8-diene	1520.5	1530	9.5													1.38194	SH
nootkatene	1521.02	1517	4.02													1.02167	SH
zonarene	1530.81	1528	2.81						1.60372	6.88828		1.91673				1.02199	SH
citronellyl butanoate	1532.72	1530	2.72						1.29413								E
α-cadinene	1536.04	1537	0.96						1.61346	1.30957		4.58159				1.02537	SH
chavibetol acetate	1536.69	1524	12.69	10.8246	2.11965												E
calamenene	1537.28	1528	9.28						1.4488								SH
germacrene B	1562.42	1559	3.42									3.20289					SH
2-phenyl ethyl tiglate	1596.89	1584	12.89						1.82096								E
guaiol	1600.45	1600	0.45									5.2436					OS
cubenol	1624.65	1627	2.35													25.0733	OS
α-muurolol	1647.99	1644	3.99													1.89403	OS
7-epi-α-eudesmol	1669.51	1662	7.51									2.36242					OS
benzyl benzoate	1780.62	1759	21.62		2.25519												E

## Sheet: RI data
									1	1	1	1	1	1	1	1	1	1	1	1	1	1	1	1	1	1	1	1	1
									Sample	Sample	Sample	Sample	Sample	Sample	Sample	Sample	Sample	Sample	Sample	Sample	Sample	Sample	Sample	Sample	Sample	Sample	Sample	Sample	Sample
									1	3	4	5	6	7	8	9	10	11	12	13	14	15	16	17	18	19	20	21	22
									2PEP	Castor	Cedar Wood	Cinnamon	Citronella	Clove	Cotton Seed	Corn	Corn Mint	Eugenol	Garlic	Geraniol	Geranium	Lemongrass	Linseed	Peppermint	Rosemary	Seasame	Spearmint	Soybean	Thyme
Alignment ID	Average Rt(min)	Average RI	Quant mass	ID	Calculated Kovats RI	Kovats Reference RI	RI DIFF- based on alkane standard	Spectrum similarity (%)	1 8-1-2022	3 8-1-2022	4 8-1-2022	5 8-1-2022	6 8-1-2022	7 8-1-2022	8 8-1-2022	9 8-1-2022	10 8-1-2022	11 8-1-2022	12 8-1-2022	13 8-1-2022	14 8-1-2022	15 8-1-2022	16 8-1-2022	17 8-1-2022	18 8-1-2022	19 8-1-2022	20 8-1-2022	21 8-1-2022	22 8-1-2022
181	39.154	1664.84	138	4-Methyl-1,2,3,5,6-pentathiepane c	1664.84	1646	18.84	null	0	0	0	0	0	0	0	0	0	0	63332.1	0	0	0	0	0	0	0	0	0	0
191	61.609	2311.16	93	Abieta-7,13-dien-3-one	2311.16	2312	0.84	71.1	0	0	0	0	0	0	0	0	0	0	0	112099	0	0	0	0	0	0	0	0	0
142	31.529	1468.85	93	Acoradiene<beta->	1468.85	1469	0.15	89.3	0	0	4441.55	36729.5	5689.19	102688	0	0	4224.32	0	0	0	15814.3	16643.2	0	2084.84	29726.8	0	5054.86	0	7633.75
31	14.308	1074.03	43.1	Allyl hexanoate	1074.03	1079	4.97	77.9	0	0	0	0	0	0	0	0	0	0	0	0	0	56193.7	0	3028.81	1665.94	0	4714.36	0	0
3	8.219	921.15	119.733	Allyl methyl disulfide	921.15	916	5.15	null	0	0	0	0	0	0	0	0	0	0	497868	0	0	0	0	0	0	0	0	0	0
39	17.552	1147.24	87	Allyl methyl trisulfide	1147.24	1138	9.24	null	0	0	0	0	0	0	0	0	0	0	639749	0	0	0	0	0	0	0	0	0	0
136	30.771	1450.43	204	Amorpha-4,11-diene	1450.43	1449	1.43	70.7	0	0	1875418	0	0	0	0	0	0	0	0	0	8729.35	0	0	0	0	0	0	0	0
130	30.128	1434.78	132.986	Aromadendrene	1434.78	1439	4.22	94	0	0	19453.9	132484	2934.59	414819	0	0	23158.4	0	0	0	29426.2	84514.9	0	10599.1	149362	0	36407.6	0	52606.7
173	36.787	1601.57	187	Atlantol<beta->	1601.57	1608	6.43	74.8	0	0	1363.76	11785.9	0	5976.83	0	0	849.157	0	0	0	2966.31	11773.5	0	9346	4303.11	0	1222.22	0	23747.1
17	12.406	1029.82	90.8	Benzene acetaldehyde	1029.82	1036	6.18	85.8	0	0	1263.58	36643.3	1038.97	0	0	0	11821.4	0	0	0	3546.87	951.521	0	17295.7	62294.2	0	13284.3	0	470289
186	43.31	1780.62	104.933	Benzyl benzoate	1780.62	1759	21.62	95.3	0	0	0	551820	522.079	0	545.015	0	0	0	0	0	0	0	0	0	0	0	0	0	0
59	18.939	1178.06	120.8	Borneol	1178.06	1165	13.06	94.3	0	0	0	0	3967.92	0	0	0	17678.9	0	0	0	0	669.428	0	7416.19	72285.2	0	0	0	24649.2
102	24.612	1305.09	92.9667	Bornyl acetate	1305.09	1287	18.09	95.9	0	0	0	0	3907.47	0	0	0	0	0	0	84277	56216.7	10737.9	0	949.358	50851.3	0	824.114	0	11221.4
126	28.621	1398.23	122.925	Bourbonene<beta->	1398.23	1387	11.23	97.5	0	0	1599.62	0	4355.01	0	0	0	10883.7	0	0	0	42508	1985.03	0	6897.63	0	0	83404.1	0	0
152	33.505	1517.72	188.967	Bulnesene<alpha->	1517.72	1509	8.72	71.6	0	0	81110.9	0	0	0	0	0	0	0	0	0	2098.41	765.188	0	0	518.913	0	0	0	0
138	30.939	1454.49	161	Cadina-1(6),4-diene<cis->	1454.49	1461	6.51	88.6	0	0	491355	2168.43	0	0	0	0	0	0	0	0	245085	804.519	0	0	1758.83	0	0	0	0
161	34.223	1536.04	161.15	Cadinene<alpha->	1536.04	1537	0.96	72	0	0	52489.2	8401.81	98138.2	13701	0	0	4627.65	0	0	0	60907.3	34835.2	0	1609.92	15902.7	0	3398.47	0	0
165	34.254	1536.85	132.8	Cadinene<delta->	1536.85	1522	14.85	71.3	0	0	10447.3	37072.2	18056.6	157412	0	0	1072.39	0	0	0	10813	6206.89	0	0	3011.66	0	818.287	0	0
148	33.316	1512.89	161	Cadinene<gamma->	1512.89	1513	0.11	83.9	0	0	16353.7	1648.11	21062.3	934.638	0	0	7136.3	0	0	0	10482.5	3690.45	0	2995.95	4274.59	0	2000.96	0	0
168	35.078	1557.88	157.1	Calacorene<beta->	1557.88	1564	6.12	89.2	0	0	5382.55	1421.29	511.005	814.536	0	0	0	0	0	0	7237.21	1211.9	0	547.439	1400.86	0	0	0	0
166	34.271	1537.28	159.1	Calamenene<cis->	1537.28	1528	9.28	96.3	0	0	21665.7	5584.79	7415.68	9481.28	0	0	1106.91	0	0	0	54691.5	5965.42	0	1716.08	9002.53	0	848.688	0	0
6	9.438	954.26	120.8	Camphene	954.26	946	8.26	96.1	0	0	0	14091.1	0	0	0	0	3623.31	0	0	0	0	52786.6	0	792.108	312139	0	0	0	62874.6
98	24.429	1300.82	135.2	Carvacrol	1300.82	1298	2.82	90.3	0	0	0	784.805	0	0	0	0	1245.21	0	0	0	0	0	0	4403.62	551.816	0	0	0	10835390
78	22.367	1254.63	54	Carvone	1254.63	1239	15.63	86.7	0	0	0	0	0	0	0	0	0	0	0	0	0	0	0	2870.28	0	0	129010	0	0
128	29.576	1421.37	133.05	Caryophyllene(E-)	1421.37	1417	4.37	94.8	0	0	958.721	818.05	0	912.679	0	0	0	0	0	960.937	0	0	0	531.442	582.592	0	532.752	0	0
183	40.72	1707.1	93	Caryophyllene<14-hydroxy-4,5-dihydro->	1707.1	1706	1.1	74.1	0	0	1052.3	0	0	0	0	0	0	0	0	0	28976.6	0	0	0	0	0	0	0	0
141	31.393	1465.53	189	Caryophyllene<9-epi-(E)->	1465.53	1464	1.53	90.2	0	0	29986.7	0	0	0	0	0	748.104	0	0	0	6611.32	0	0	0	0	0	0	0	0
164	34.248	1536.69	163.875	Chavibetol acetate	1536.69	1524	12.69	93.7	0	0	0	518655	689.549	2665203	1366.14	0	0	0	0	0	0	0	0	0	582.795	736.516	525.539	0	0
72	22.019	1246.84	133.8	Chrysanthenyl acetate<trans->	1246.84	1235	11.84	86.8	0	0	0	0	5637.58	0	0	0	0	0	0	52356.5	5539.83	1166366	0	0	0	0	0	0	0
25	12.743	1037.64	43.1	Cineole<1,8->	1037.64	1026	11.64	93	0	0	0	5117.37	0	0	0	0	15257.2	0	0	5179.95	3757.45	1373.98	0	281059	567669	0	48378.9	0	52495.5
93	23.606	1282.37	131	Cinnamaldehyde<E->	1282.37	1267	15.37	97.9	0	0	0	112658	0	0	0	0	0	0	0	0	0	532.44	0	0	0	0	0	0	0
137	30.87	1452.81	115.1	Cinnamyl acetate<E->	1452.81	1443	9.81	96.2	0	0	78445.3	62925.6	0	0	0	0	0	0	3826.76	0	18845.1	0	0	0	0	0	0	0	0
108	26.902	1358.28	81	Citronellyl acetate	1358.28	1350	8.28	92.8	0	0	0	0	95651.4	590.398	0	0	0	0	0	502.857	21405.6	760.763	0	2971.44	917.195	0	0	0	0
160	34.092	1532.72	81	Citronellyl butanoate	1532.72	1530	2.72	95.6	0	0	2151.76	0	0	2894.3	0	0	0	0	0	0	48852.5	4615.81	0	0	2232.19	0	0	0	0
90	23.527	1280.6	81	Citronellyl formate	1280.6	1271	9.6	86.3	0	0	0	0	0	0	0	0	3263.07	0	0	35267.9	401446	85775	0	10495.6	0	0	0	0	0
133	30.695	1448.58	68.8	Citronellyl propanoate	1448.58	1444	4.58	95.1	0	0	121154	0	953.284	0	0	0	0	0	0	0	11548.1	0	0	0	0	0	0	0	0
69	21.489	1234.99	81	Citronet	1234.99	1234	0.99	84.7	0	0	0	0	367823	0	0	0	0	0	895.964	0	1340233	0	0	635.701	0	0	2939.48	0	0
124	28.355	1392.05	160.95	Cubebene<beta->	1392.05	1387	5.05	91	0	0	16977.6	55821.9	0	0	0	0	0	0	569.471	0	21124.3	0	0	1573.29	0	0	0	0	0
176	37.651	1624.65	204	Cubenol<1-epi->	1624.65	1627	2.35	81.7	0	0	1283516	0	821.474	0	0	0	0	0	0	0	697.503	0	0	0	0	0	0	0	0
144	32.454	1491.32	131.967	Cuparene	1491.32	1504	12.68	89	0	0	23222.3	637.109	0	0	0	0	0	0	0	0	0	0	0	0	1091.81	0	0	0	0
151	33.456	1516.48	133.033	Curcumene<beta->	1516.48	1514	2.48	85.5	0	0	81271.4	0	0	0	0	0	0	0	0	0	0	0	0	807.263	686.59	0	0	0	0
188	52.647	2067.05	255.9	Cyclooctasulfur	2067.05	2041	26.05	null	0	0	0	0	0	0	0	0	0	0	73806.9	0	0	0	0	0	0	0	0	0	0
16	12.39	1029.45	119.033	Cymene<ortho->	1029.45	1022	7.45	97.2	0	0	2731.17	170594	2391.89	0	0	0	45869.6	0	0	0	11735.7	1879.78	0	73073.5	288844	0	53142.7	0	7446320
154	33.614	1520.5	135.9	Dauca-4(11),8-diene	1520.5	1530	9.5	84	0	0	70741.9	0	0	0	0	0	0	0	0	0	0	1139.64	0	0	0	0	0	0	0
32	14.813	1085.75	45.1	Diallyl disulfide	1085.75	1080	5.75	null	0	0	0	0	0	0	0	0	0	0	100329	0	0	0	0	0	0	0	0	0	0
33	14.825	1086.04	112.833	Diallyl disulfide	1086.04	1080	6.04	null	0	0	0	0	0	0	0	0	0	0	658757	0	0	0	0	0	0	0	0	0	0
1	6.359	859.72	45.15	Diallyl sulfide	859.72	855	4.72	null	0	0	0	0	0	0	0	0	0	0	120948	0	0	0	0	0	0	0	0	0	0
2	6.366	859.99	114.8	Diallyl sulfide	859.99	855	4.99	null	0	0	0	0	0	0	0	0	0	0	587600	0	0	0	0	0	0	0	0	0	0
167	35.018	1556.35	112.867	Diallyl tetrasulfide	1556.35	1540	16.35	null	0	0	0	0	0	0	0	0	0	0	99046.8	0	0	0	0	0	0	0	0	0	0
106	24.907	1311.91	112.8	Diallyl trisulfide	1311.91	1301	10.91	null	0	0	0	0	0	0	0	0	0	0	980899	0	0	0	0	0	0	0	0	0	0
107	26.025	1337.9	121	Dihydro carveol acetate<iso->	1337.9	1326	11.9	93.8	0	0	0	0	0	0	0	0	0	0	0	24518.9	0	0	0	0	0	0	41682.3	0	0
67	20.169	1205.45	67	Dihydro carvone<trans->	1205.45	1200	5.45	88.2	0	0	786.837	0	0	0	0	0	1842.49	0	0	0	507.063	0	0	1524.03	575.225	0	88130.3	0	0
8	10.294	977.48	125.8	Dimethyl trisulfide	977.48	968	9.48	null	0	0	0	0	0	0	0	0	0	0	80201.5	0	0	0	0	0	0	0	0	0	0
182	39.329	1669.51	161.05	Eudesmol<7-epi-alpha->	1669.51	1662	7.51	86.2	0	0	11842.7	1064.87	50603.4	0	0	0	1592.95	0	0	0	9524.72	1064.33	0	0	0	0	0	0	0
116	27.49	1371.95	163.85	Eugenol	1371.95	1356	15.95	95.9	704.201	0	0	23398460	87866.9	21541700	0	0	0	8989937	0	0	0	0	0	0	0	0	0	0	0
122	27.99	1383.57	118.9	Funebrene<2-epi-alpha->	1383.57	1380	3.57	72.6	0	0	0	0	0	0	0	0	0	0	0	32530.2	1267.71	2379.29	0	986.153	2155.12	0	676.196	0	0
87	23.466	1279.22	41.1	Geranial	1279.22	1264	15.22	79.3	0	0	0	0	26273.8	0	0	0	0	0	0	228611	209985	126534	0	0	0	0	504.642	0	0
169	35.256	1562.42	160.967	Germacrene B	1562.42	1559	3.42	95.4	0	0	1443.16	0	68606.3	0	0	0	0	0	0	0	1930.9	2431.75	0	0	0	0	0	0	0
172	36.737	1600.45	161	Guaiol	1600.45	1600	0.45	89.1	0	0	27216.4	6518.73	112318	3127.01	0	0	623.966	0	0	0	4941.47	7199.38	0	5981.9	3116.42	0	864.269	0	14225.2
129	29.895	1429.12	119.133	Gurjunene<beta->	1429.12	1431	1.88	85.7	0	0	662519	0	624.794	0	0	0	0	0	0	0	0	0	0	0	0	0	0	0	0
12	10.67	987.68	108	Hepten-2-one<6-methyl-5->	987.68	981	6.68	85.8	0	0	0	0	1715.1	0	0	0	0	0	0	3021.25	1783.48	92095.4	0	0	0	0	0	0	0
70	21.502	1235.28	41.05	Hexenyl 3-methyl butanoate<3Z->	1235.28	1232	3.28	88.9	0	0	0	0	207941	0	0	0	9697.36	0	3989.52	5368.53	475870	5780.85	0	606.168	0	0	1138.32	0	0
179	38.663	1651.7	121	Himachalol	1651.7	1652	0.3	84.4	0	0	31418.8	0	0	0	0	0	0	0	0	0	0	0	0	0	0	0	0	0	0
63	19.3	1186.08	93	Isocitral<E->	1186.08	1177	9.08	93.3	0	0	2369.43	4185.62	3994.65	0	0	0	31880.3	0	0	576.127	1517.12	13672.7	0	25441	33840.8	0	37991.8	0	55147.1
140	31.164	1459.97	163.833	Isoeugenol<E->	1459.97	1448	11.97	94.4	0	0	521.518	539.427	0	818.478	0	0	0	0	0	0	0	29001	0	0	0	0	0	0	0
40	17.819	1153.18	120.967	Isopulegol<iso->	1153.18	1155	1.82	89.5	0	0	0	0	61839.3	0	0	0	42805.1	0	0	0	1923.03	0	0	2172.69	3537.46	0	0	0	695.835
43	17.874	1154.41	108	Karahanaenone	1154.41	1154	0.41	79.4	0	0	695.651	0	6769.68	0	0	0	5111.35	0	0	0	0	0	0	0	492170	0	517.029	0	93487.1
170	36.596	1596.68	94.9	Khusimone	1596.68	1604	7.32	74.8	0	0	0	0	0	2391.51	0	0	0	0	0	0	0	0	0	0	0	0	0	0	0
127	28.815	1402.87	67	Longifolene	1402.87	1407	4.13	90.7	0	0	10598.4	992.971	38086.2	580.973	0	0	2595.31	0	0	736.725	5549.11	6451.68	0	1942.61	0	0	3922.08	0	0
150	33.445	1516.18	203.9	Macrocarpene<(Z)-gamma->	1516.18	1512	4.18	73	0	0	119452	0	0	0	0	0	0	0	0	0	0	0	0	957.389	1055.77	0	739.53	0	0
10	10.513	983.43	92.975	Mentha-2,8-diene<cis-meta->	983.43	983	0.43	90.1	0	0	510.964	26099.4	0	0	0	0	191581	0	0	0	1027.3	0	0	76770.7	719253	0	33779.5	0	5623.32
58	18.768	1174.27	81	Menthol<iso->	1174.27	1179	4.73	89.4	0	0	0	0	1132.59	0	0	0	249083	0	0	0	12055.3	934.095	0	130386	40549.3	0	53983	0	9235.96
64	19.576	1192.23	94.9667	Menthol<neoiso->	1192.23	1184	8.23	88.2	0	0	526.313	0	0	0	0	0	39468	0	0	0	5000.69	0	0	20096.1	0	0	1069.74	0	0
48	18.217	1162.03	41.1	Menthone<iso->	1162.03	1158	4.03	87.9	0	0	0	0	13376.8	0	0	0	277128	0	764.678	580.211	86480.9	592.622	0	245600	0	0	8861.88	0	0
101	24.458	1301.48	94.975	Menthyl acetate	1301.48	1294	7.48	95.1	0	0	0	0	0	0	0	0	234280	0	0	0	0	0	0	436426	0	0	6512.43	865.812	3038.89
88	23.503	1280.07	98.8	Menthyl acetate<neo->	1280.07	1271	9.07	70.5	0	0	0	0	0	0	0	0	0	0	0	0	4157.55	147384	0	0	0	0	0	0	0
53	18.401	1166.12	137.8	Methyl (Z)-1-propenyl trisulfide	1166.12	1159	7.12	null	0	0	0	0	0	0	0	0	0	0	248000	1371.09	0	1468.6	0	0	0	0	0	0	0
190	59.918	2266.22	93	Methyl communate<E->	2266.22	2257	9.22	73.9	0	0	0	0	0	0	0	0	0	0	0	35565.9	0	0	0	0	0	0	0	0	0
184	42.617	1760.94	123	Mint sulfide	1760.94	1740	20.94	90.5	0	0	0	0	641.74	0	0	0	0	0	0	0	743.029	0	0	0	0	0	0	0	0
145	32.49	1492.2	161	Muurola-4(14),5-diene<trans->	1492.2	1493	0.8	93.6	0	0	27321.1	0	34294.2	0	0	0	0	0	0	0	2879.22	1207.43	0	621.783	692.559	0	26202.5	0	0
146	32.558	1493.85	204	Muurolene<alpha->	1493.85	1500	6.15	86.9	0	0	33023.7	0	10407	0	0	0	4231.08	0	0	0	1923.34	2977.2	0	0	0	0	6972.85	0	0
178	38.524	1647.99	119.133	Muurolol<alpha-> (=Torreyol)	1647.99	1644	3.99	86.8	0	0	96956.1	0	2114.03	0	0	0	0	0	0	913.626	764.854	0	0	0	0	0	0	0	0
13	10.849	992.54	92.85	Myrcene	992.54	988	4.54	93.4	0	0	0	4337.56	817.055	0	0	0	24423.6	0	0	2364.08	3226.24	2261.91	0	896.657	69824	0	57269.1	0	125417
123	28.193	1388.29	93	Myrtanol acetate<trans->	1388.29	1385	3.29	86.1	0	0	677.144	10242.1	83905.7	2448.59	0	0	0	0	0	1924.36	7808.24	158890	0	1005.33	2743.03	0	858.636	0	781.483
89	23.507	1280.16	94.2	Neryl formate	1280.16	1280	0.16	73.7	0	0	0	0	7496.02	0	0	0	1126.88	0	0	65409.2	45210.8	235868	0	2973.59	0	0	0	0	0
155	33.634	1521.02	91	Nootkatene	1521.02	1517	4.02	78.2	0	0	52299.9	0	523.602	544.294	0	0	0	0	0	2190.3	3949.15	1469.78	0	0	0	0	0	0	0
45	18.05	1158.32	79.1	Ocimene<neo-allo->	1158.32	1140	18.32	77.1	0	0	0	0	80944.4	0	0	0	12472.5	0	0	0	867.408	8076.28	0	684.899	882.755	0	1671.98	0	0
14	10.975	995.98	55	Octanol<3->	995.98	988	7.98	90.7	0	0	0	0	0	0	0	0	60612	0	0	0	585.361	0	0	8186.54	0	0	20996.2	0	6037.36
0	5.802	839	43.1	Pentanone<4-hydroxy-4-methyl-2->	839	831	8	85.9	19634.2	17814.8	16477.4	15337.5	16285.2	13314.5	13955.2	19524.8	17793.8	18402.4	17657.1	18468.2	18107.3	21303.9	18385.1	19161	14576.7	10720.2	15985.9	10817.6	18540.2
15	11.528	1009.41	92.8	Phellandrene<alpha->	1009.41	1002	7.41	97.7	0	0	0	62013.8	859.625	0	0	0	7905.29	0	0	0	3471.25	587.848	0	583.789	7552.25	0	2657.95	0	6970.97
19	12.589	1034.08	92.8	Phellandrene<beta->	1034.08	1025	9.08	95.5	0	0	881.021	50231.5	164500	0	0	0	225015	0	0	0	8793.7	16992.7	0	100711	101867	0	434286	0	3120.03
111	27.199	1365.19	103.9	Phenyl ethyl propanoate<2->	1365.19	1351	14.19	86.4	25836700	0	0	0	11245.7	0	0	0	0	0	0	0	0	0	0	0	0	0	0	0	0
171	36.606	1596.89	103.95	Phenyl ethyl tiglate<2->	1596.89	1584	12.89	92.6	0	0	0	0	0	0	0	0	0	0	0	0	68740	0	0	0	0	0	0	0	0
4	8.85	938.28	92.95	Pinene<alpha->	938.28	932	6.28	97.6	0	0	21145.2	109984	2194.39	0	0	0	150625	0	0	0	28881.9	13604.3	0	37576.3	909603	0	21909.9	0	366466
71	21.993	1246.26	151.85	Pulegone	1246.26	1233	13.26	92.4	0	0	0	0	0	0	0	0	54538.9	0	0	956.684	1455.24	14275.8	0	44483.9	0	0	0	0	0
37	16.086	1114.67	138.933	Rose oxide<trans->	1114.67	1122	7.33	88.6	0	0	0	0	2153.87	0	0	0	0	0	0	0	265858	0	0	0	0	0	0	0	1121.44
83	22.685	1261.75	135.95	Sabinene hydrate acetate<trans->(Ac vs. IPP)	1261.75	1253	8.75	90.3	0	0	0	0	491963	0	0	0	0	0	0	2439764	106531	152233	0	0	0	0	40339.6	0	0
35	15.547	1102.7	92.94	Sabinene hydrate<trans->(IPP vs OH)	1102.7	1098	4.7	86.7	0	0	0	119433	30200.4	0	0	0	6887.4	0	0	0	97835.3	54331.9	0	5647.83	29429	0	2581.73	0	240526
96	24.342	1298.85	161.833	Safrole	1298.85	1285	13.85	94	0	0	0	126428	0	0	0	0	0	0	0	0	0	0	0	0	0	0	0	0	1339.13
147	32.568	1494.11	188.967	Selinene<alpha->	1494.11	1498	3.89	95.1	0	0	46706.7	0	2323.54	0	0	0	901.538	0	0	0	803.45	1493.82	0	0	0	0	1422.44	0	0
104	24.701	1307.13	93	Terpinen-4-ol acetate	1307.13	1299	8.13	70.2	0	0	0	0	3907.47	0	0	0	0	0	0	85164.1	56572.6	10740.7	0	949.358	0	0	0	0	11221.4
30	14.068	1068.45	93	Terpinene<gamma->	1068.45	1054	14.45	97.6	0	0	0	0	0	0	0	0	0	0	0	0	0	0	0	0	26459.7	0	25291.8	0	446493
66	19.959	1200.75	93	Terpineol<gamma->	1200.75	1199	1.75	91.6	0	0	0	0	3414.85	0	0	0	1952.45	0	0	0	9795.14	709.232	0	30654.7	63383.3	0	44530.3	0	630.908
36	15.562	1103.02	81	Terpinolene	1103.02	1086	17.02	75.3	0	0	0	41874.7	4570.67	0	0	0	941.924	0	0	0	51373.8	17028.9	0	1103.62	5422.96	0	0	0	341680
5	8.851	938.31	77	Thuja-2,4(10)-diene	938.31	953	14.69	71.2	0	0	6801.86	29616.8	1064.67	0	0	0	39026.3	0	0	0	9405.36	4653.55	0	11327.8	126459	0	6912.41	0	73616.6
121	27.936	1382.3	169.733	Unidentified e	1382.3	1379	3.3	null	0	0	0	0	0	0	0	0	0	0	361250	691.958	0	0	0	0	0	0	0	0	0
180	38.865	1657.09	204	Valerianol	1657.09	1656	1.09	86.9	0	0	9519.74	1169.39	17880.3	0	0	0	563.419	0	0	0	5942.38	1442.44	0	0	0	0	0	0	0
159	34.018	1530.81	161	Zonarene	1530.81	1528	2.81	91.3	0	0	52316.1	4442.59	41056.7	703.376	0	0	1838.96	0	0	0	60539.4	183231	0	1964.75	10078.6	0	1122.27	0	0

## Sheet: Castor
Compound	Area	Area %
Pinene<alpha->	136.738	2.30204
Thuja-2,4(10)-diene	114.972	1.9356
Camphene	65.3175	1.09965
Mentha-2,8-diene<cis-meta->	59.1443	0.995717
Hepten-2-one<6-methyl-5->	42.1251	0.709193
Myrcene	199.297	3.35524
Octanol<3->	81.4041	1.37047
Phellandrene<alpha->	51.6641	0.869786
Cymene<ortho->	282.172	4.75048
Benzene acetaldehyde	365.171	6.1478
Phellandrene<beta->	192.235	3.23635
Cineole<1,8->	120.576	2.02995
Terpinene<gamma->	41.3393	0.695963
Allyl hexanoate	144.363	2.43041
Sabinene hydrate<trans->(IPP vs OH)	172.26	2.90006
Terpinolene	83.9053	1.41258
Ocimene<neo-allo->	76.2422	1.28357
Menthone<iso->	199.829	3.3642
Menthol<iso->	80.1666	1.34964
Borneol	92.6289	1.55944
Isocitral<E->	37.3083	0.6281
Menthol<neoiso->	44.4249	0.747911
Terpineol<gamma->	104.993	1.7676
Dihydro carvone<trans->	203.521	3.42636
Citronet	60.8536	1.02449
Hexenyl 3-methyl butanoate<3Z->	264.832	4.45855
Pulegone	5.94078	0.100015
Chrysanthenyl acetate<trans->	57.1361	0.961908
Carvone	26.1298	0.439906
Sabinene hydrate acetate<trans->(Ac vs. IPP)	29.3699	0.494453
Geranial	118.875	2.0013
Menthyl acetate<neo->	5.64353	0.0950111
Neryl formate	19.0357	0.320473
Citronellyl formate	131.861	2.21992
Cinnamaldehyde<E->	27.111	0.456425
Safrole	3.37791	0.0568684
Carvacrol	25.8266	0.434802
Menthyl acetate	49.8545	0.83932
Bornyl acetate	31.6954	0.533605
Terpinen-4-ol acetate	91.8112	1.54568
Dihydro carveol acetate<iso->	56.1959	0.946081
Citronellyl acetate	148.281	2.49637
Phenyl ethyl propanoate<2->	17.5485	0.295436
Eugenol	46.4597	0.782168
Funebrene<2-epi-alpha->	73.7341	1.24134
Myrtanol acetate<trans->	71.388	1.20184
Cubebene<beta->	5.78775	0.0974391
Bourbonene<beta->	22.6225	0.380859
Longifolene	59.5807	1.00306
Caryophyllene(E-)	16.317	0.274703
Gurjunene<beta->	20.4977	0.345086
Aromadendrene	42.0771	0.708385
Citronellyl propanoate	70.6212	1.18894
Amorpha-4,11-diene	3.13262	0.052739
Cinnamyl acetate<E->	49.0332	0.825494
Cadina-1(6),4-diene<cis->	11.8665	0.199777
Isoeugenol<E->	24.9285	0.419681
Caryophyllene<9-epi-(E)->	10.9278	0.183974
Acoradiene<beta->	90.8198	1.52899
Cuparene	13.5708	0.228469
Muurola-4(14),5-diene<trans->	8.29347	0.139624
Muurolene<alpha->	6.09906	0.10268
Selinene<alpha->	2.33378	0.0392901
Cadinene<gamma->	19.1786	0.322879
Macrocarpene<(Z)-gamma->	14.4763	0.243714
Curcumene<beta->	35.7064	0.601132
Bulnesene<alpha->	6.85528	0.115411
Dauca-4(11),8-diene	6.762	0.113841
Nootkatene	98.7729	1.66288
Zonarene	6.95012	0.117008
Citronellyl butanoate	54.4419	0.916551
Cadinene<alpha->	12.9363	0.217788
Chavibetol acetate	36.9064	0.621334
Cadinene<delta->	26.7259	0.449941
Calamenene<cis->	16.4767	0.277393
Calacorene<beta->	22.7247	0.382579
Germacrene B	14.3091	0.240899
Khusimone	63.2246	1.06441
Phenyl ethyl tiglate<2->	18.0008	0.30305
Guaiol	21.9965	0.37032
Atlantol<beta->	10.2448	0.172476
Cubenol<1-epi->	9.21247	0.155096
Muurolol<alpha-> (=Torreyol)	68.7981	1.15824
Himachalol	43.8491	0.738217
Valerianol	2.54212	0.0427977
Eudesmol<7-epi-alpha->	46.8965	0.789521
Caryophyllene<14-hydroxy-4,5-dihydro->	74.4938	1.25413
Mint sulfide	55.8018	0.939446
Benzyl benzoate	125.917	2.11986
Methyl communate<E->	80.4684	1.35472
Abieta-7,13-dien-3-one	131.931	2.22111
	5939.87	100

## Sheet: Castor >1
Compound	Area	Area %
Pinene<alpha->	136.738	2.87293
Thuja-2,4(10)-diene	114.972	2.41562
Camphene	65.3175	1.37235
Myrcene	199.297	4.18732
Octanol<3->	81.4041	1.71034
Cymene<ortho->	282.172	5.92857
Benzene acetaldehyde	365.171	7.67241
Phellandrene<beta->	192.235	4.03894
Cineole<1,8->	120.576	2.53336
Allyl hexanoate	144.363	3.03314
Sabinene hydrate<trans->(IPP vs OH)	172.26	3.61926
Terpinolene	83.9053	1.76289
Isopulegol<iso->	54.2928	1.14072
Ocimene<neo-allo->	76.2422	1.60188
Menthone<iso->	199.829	4.19849
Menthol<iso->	80.1666	1.68434
Borneol	92.6289	1.94618
Terpineol<gamma->	104.993	2.20595
Dihydro carvone<trans->	203.521	4.27607
Citronet	60.8536	1.27856
Hexenyl 3-methyl butanoate<3Z->	264.832	5.56424
Chrysanthenyl acetate<trans->	57.1361	1.20046
Geranial	118.875	2.49761
Citronellyl formate	131.861	2.77045
Menthyl acetate	49.8545	1.04747
Terpinen-4-ol acetate	91.8112	1.929
Dihydro carveol acetate<iso->	56.1959	1.1807
Citronellyl acetate	148.281	3.11545
Funebrene<2-epi-alpha->	73.7341	1.54919
Myrtanol acetate<trans->	71.388	1.49989
Longifolene	59.5807	1.25182
Citronellyl propanoate	70.6212	1.48378
Acoradiene<beta->	90.8198	1.90817
Nootkatene	98.7729	2.07526
Khusimone	63.2246	1.32838
Muurolol<alpha-> (=Torreyol)	68.7981	1.44548
Caryophyllene<14-hydroxy-4,5-dihydro->	74.4938	1.56515
Benzyl benzoate	125.917	2.64557
Methyl communate<E->	80.4684	1.69068
Abieta-7,13-dien-3-one	131.931	2.77193
	4759.53	100

## Sheet: Cedarwood
Compound	Area	Area%
Pinen+2:11e<alpha->	21145.2	0.383277
Thuja-2,4(10)-diene	6801.86	0.12329
Camphene	331.6	0.00601055
Mentha-2,8-diene<cis-meta->	510.964	0.00926168
Hepten-2-one<6-methyl-5->	110.303	0.00199935
Myrcene	228.846	0.00414804
Octanol<3->	42.0958	0.000763025
Phellandrene<alpha->	210.404	0.00381376
Cymene<ortho->	2731.17	0.0495049
Benzene acetaldehyde	1263.58	0.0229035
Phellandrene<beta->	881.021	0.0159693
Cineole<1,8->	205.912	0.00373235
Terpinene<gamma->	77.9694	0.00141327
Allyl hexanoate	77.647	0.00140742
Sabinene hydrate<trans->(IPP vs OH)	102.213	0.00185271
Terpinolene	59.3772	0.00107627
Rose oxide<trans->	2.18181	3.95474e-05
Isopulegol<iso->	18.2667	0.000331102
Karahanaenone	695.651	0.0126093
Ocimene<neo-allo->	46.013	0.000834028
Menthone<iso->	103.043	0.00186774
Menthol<iso->	204.065	0.00369886
Borneol	40.622	0.000736311
Isocitral<E->	2369.43	0.0429481
Menthol<neoiso->	526.313	0.0095399
Terpineol<gamma->	59.2781	0.00107447
Dihydro carvone<trans->	786.837	0.0142621
Citronet	57.9228	0.0010499
Hexenyl 3-methyl butanoate<3Z->	80.7408	0.0014635
Pulegone	7.73953	0.000140286
Chrysanthenyl acetate<trans->	14.8733	0.000269591
Carvone	43.0022	0.000779454
Sabinene hydrate acetate<trans->(Ac vs. IPP)	14.6318	0.000265214
Geranial	83.6432	0.00151611
Menthyl acetate<neo->	5.69309	0.000103193
Neryl formate	41.0721	0.000744469
Citronellyl formate	74.9775	0.00135904
Cinnamaldehyde<E->	10.2193	0.000185234
Safrole	4.41947	8.01069e-05
Carvacrol	160.18	0.0029034
Menthyl acetate	64.3427	0.00116627
Bornyl acetate	382.678	0.00693639
Terpinen-4-ol acetate	382.678	0.00693639
Dihydro carveol acetate<iso->	86.9642	0.00157631
Citronellyl acetate	172.433	0.00312551
Phenyl ethyl propanoate<2->	41.4769	0.000751807
Eugenol	14.1094	0.000255746
Funebrene<2-epi-alpha->	38.4709	0.00069732
Myrtanol acetate<trans->	677.144	0.0122738
Cubebene<beta->	16977.6	0.307735
Bourbonene<beta->	1599.62	0.0289946
Longifolene	10598.4	0.192105
Caryophyllene(E-)	958.721	0.0173777
Gurjunene<beta->	662519	12.0088
Aromadendrene	19453.9	0.352619
Citronellyl propanoate	121154	2.19603
Amorpha-4,11-diene	1875418	33.9937
Cinnamyl acetate<E->	78445.3	1.42189
Cadina-1(6),4-diene<cis->	491355	8.90625
Isoeugenol<E->	521.518	0.00945299
Caryophyllene<9-epi-(E)->	29986.7	0.543535
Acoradiene<beta->	4441.55	0.0805071
Cuparene	23222.3	0.420925
Muurola-4(14),5-diene<trans->	27321.1	0.49522
Muurolene<alpha->	33023.7	0.598585
Selinene<alpha->	46706.7	0.846601
Cadinene<gamma->	16353.7	0.296426
Macrocarpene<(Z)-gamma->	119452	2.16518
Curcumene<beta->	81271.4	1.47312
Bulnesene<alpha->	81110.9	1.47021
Dauca-4(11),8-diene	70741.9	1.28226
Nootkatene	52299.9	0.947984
Zonarene	52316.1	0.948278
Citronellyl butanoate	2151.76	0.0390026
Cadinene<alpha->	52489.2	0.951415
Chavibetol acetate	240.145	0.00435285
Cadinene<delta->	10447.3	0.189366
Calamenene<cis->	21665.7	0.39271
Calacorene<beta->	5382.55	0.0975637
Germacrene B	1443.16	0.0261587
Khusimone	71.892	0.00130311
Phenyl ethyl tiglate<2->	44.8791	0.000813474
Guaiol	27216.4	0.493322
Atlantol<beta->	1363.76	0.0247193
Cubenol<1-epi->	1283516	23.2649
Muurolol<alpha-> (=Torreyol)	96956.1	1.75742
Himachalol	31418.8	0.569495
Valerianol	9519.74	0.172554
Eudesmol<7-epi-alpha->	11842.7	0.21466
Caryophyllene<14-hydroxy-4,5-dihydro->	1052.3	0.0190739
Mint sulfide	267.37	0.00484632
Benzyl benzoate	259.7	0.00470729
Methyl communate<E->	138.989	0.00251931
Abieta-7,13-dien-3-one	135.154	0.00244979
	5.51696e+06	100

## Sheet: Cedarwood >1
Compound	Area	Area%
Gurjunene<beta->	662519	12.9422
Citronellyl propanoate	121154	2.36674
Amorpha-4,11-diene	1875418	36.6361
Cinnamyl acetate<E->	78445.3	1.53242
Cadina-1(6),4-diene<cis->	491355	9.59856
Macrocarpene<(Z)-gamma->	119452	2.33348
Curcumene<beta->	81271.4	1.58763
Bulnesene<alpha->	81110.9	1.58449
Dauca-4(11),8-diene	70741.9	1.38194
Nootkatene	52299.9	1.02167
Zonarene	52316.1	1.02199
Cadinene<alpha->	52489.2	1.02537
Cubenol<1-epi->	1283516	25.0733
Muurolol<alpha-> (=Torreyol)	96956.1	1.89403
	5.11904e+06	100

## Sheet: Cinnamon
Compound	Area	Area %
Pinene<alpha->	109984	0.426745
Thuja-2,4(10)-diene	29616.8	0.114915
Camphene	14091.1	0.0546741
Mentha-2,8-diene<cis-meta->	26099.4	0.101267
Hepten-2-one<6-methyl-5->	138.012	0.000535493
Myrcene	4337.56	0.0168299
Octanol<3->	285.322	0.00110707
Phellandrene<alpha->	62013.8	0.240617
Cymene<ortho->	170594	0.661915
Benzene acetaldehyde	36643.3	0.142178
Phellandrene<beta->	50231.5	0.194901
Cineole<1,8->	5117.37	0.0198557
Terpinene<gamma->	32.4312	0.000125835
Allyl hexanoate	323.136	0.00125378
Sabinene hydrate<trans->(IPP vs OH)	119433	0.463405
Terpinolene	41874.7	0.162476
Rose oxide<trans->	7.86894	3.05319e-05
Isopulegol<iso->	32.8093	0.000127302
Karahanaenone	392.027	0.00152108
Ocimene<neo-allo->	292.004	0.00113299
Menthone<iso->	102.158	0.000396378
Menthol<iso->	343.3	0.00133202
Borneol	43.1586	0.000167457
Isocitral<E->	4185.62	0.0162404
Menthol<neoiso->	84.4618	0.000327716
Terpineol<gamma->	394.136	0.00152927
Dihydro carvone<trans->	78.8019	0.000305755
Citronet	81.8616	0.000317627
Hexenyl 3-methyl butanoate<3Z->	224.922	0.00087271
Pulegone	6.42084	2.49132e-05
Chrysanthenyl acetate<trans->	37.7676	0.00014654
Carvone	101.363	0.000393293
Sabinene hydrate acetate<trans->(Ac vs. IPP)	162.669	0.000631163
Geranial	95.2798	0.000369691
Menthyl acetate<neo->	47.3184	0.000183598
Neryl formate	9.64369	3.7418e-05
Citronellyl formate	27.8847	0.000108194
Cinnamaldehyde<E->	112658	0.437118
Safrole	126428	0.490548
Carvacrol	784.805	0.00304508
Menthyl acetate	49.6591	0.00019268
Bornyl acetate	59.9225	0.000232502
Terpinen-4-ol acetate	275.973	0.00107079
Dihydro carveol acetate<iso->	21.3875	8.29845e-05
Citronellyl acetate	239.14	0.000927876
Phenyl ethyl propanoate<2->	141.608	0.000549446
Eugenol	23398460	90.7872
Funebrene<2-epi-alpha->	432.932	0.0016798
Myrtanol acetate<trans->	10242.1	0.0397398
Cubebene<beta->	55821.9	0.216592
Bourbonene<beta->	286.81	0.00111284
Longifolene	992.971	0.00385278
Caryophyllene(E-)	818.05	0.00317408
Gurjunene<beta->	223.918	0.000868813
Aromadendrene	132484	0.514045
Citronellyl propanoate	116.275	0.000451154
Amorpha-4,11-diene	173.427	0.000672905
Cinnamyl acetate<E->	62925.6	0.244154
Cadina-1(6),4-diene<cis->	2168.43	0.00841361
Isoeugenol<E->	539.427	0.002093
Caryophyllene<9-epi-(E)->	108.233	0.00041995
Acoradiene<beta->	36729.5	0.142512
Cuparene	637.109	0.00247202
Muurola-4(14),5-diene<trans->	168.842	0.000655117
Muurolene<alpha->	127.466	0.000494573
Selinene<alpha->	82.3408	0.000319486
Cadinene<gamma->	1648.11	0.00639475
Macrocarpene<(Z)-gamma->	116.993	0.000453939
Curcumene<beta->	176.912	0.000686429
Bulnesene<alpha->	23.2339	9.01486e-05
Dauca-4(11),8-diene	36.5042	0.000141638
Nootkatene	155.324	0.000602663
Zonarene	4442.59	0.0172375
Citronellyl butanoate	45.1761	0.000175286
Cadinene<alpha->	8401.81	0.0325994
Chavibetol acetate	518655	2.01241
Cadinene<delta->	37072.2	0.143842
Calamenene<cis->	5584.79	0.0216693
Calacorene<beta->	1421.29	0.00551468
Germacrene B	24.999	9.69974e-05
Khusimone	157.478	0.000611021
Phenyl ethyl tiglate<2->	53.8714	0.000209024
Guaiol	6518.73	0.025293
Atlantol<beta->	11785.9	0.0457298
Cubenol<1-epi->	146.52	0.000568507
Muurolol<alpha-> (=Torreyol)	120.673	0.000468218
Himachalol	117.963	0.000457702
Valerianol	1169.39	0.00453731
Eudesmol<7-epi-alpha->	1064.87	0.00413175
Caryophyllene<14-hydroxy-4,5-dihydro->	35.6702	0.000138402
Mint sulfide	34.9936	0.000135777
Benzyl benzoate	551820	2.14109
Methyl communate<E->	177.907	0.00069029
Abieta-7,13-dien-3-one	89.131	0.000345833
	2.57729e+07	100

## Sheet: Cinnamon>1
Compound	Area	Area %
Eugenol	23398460	95.6252
Chavibetol acetate	518655	2.11965
Benzyl benzoate	551820	2.25519
	24468935	100

## Sheet: Citronella
Compound	Area	Area %
Pinene<alpha->	2194.39	0.0943416
Thuja-2,4(10)-diene	1064.67	0.0457727
Camphene	388.123	0.0166863
Mentha-2,8-diene<cis-meta->	379.185	0.016302
Hepten-2-one<6-methyl-5->	1715.1	0.073736
Myrcene	817.055	0.0351271
Octanol<3->	93.9029	0.0040371
Phellandrene<alpha->	859.625	0.0369572
Cymene<ortho->	2391.89	0.102833
Benzene acetaldehyde	1038.97	0.0446679
Phellandrene<beta->	164500	7.07221
Cineole<1,8->	184.946	0.00795125
Terpinene<gamma->	65.8196	0.00282973
Allyl hexanoate	96.1158	0.00413224
Sabinene hydrate<trans->(IPP vs OH)	30200.4	1.29838
Terpinolene	4570.67	0.196504
Rose oxide<trans->	2153.87	0.0926
Isopulegol<iso->	61839.3	2.65861
Karahanaenone	6769.68	0.291044
Ocimene<neo-allo->	80944.4	3.47999
Menthone<iso->	13376.8	0.575097
Menthol<iso->	1132.59	0.0486926
Borneol	3967.92	0.17059
Isocitral<E->	3994.65	0.171739
Menthol<neoiso->	43.3483	0.00186364
Terpineol<gamma->	3414.85	0.146812
Dihydro carvone<trans->	119.576	0.00514082
Citronet	367823	15.8135
Hexenyl 3-methyl butanoate<3Z->	207941	8.93987
Pulegone	74.0257	0.00318253
Chrysanthenyl acetate<trans->	5637.58	0.242372
Carvone	32.1496	0.00138219
Sabinene hydrate acetate<trans->(Ac vs. IPP)	491963	21.1506
Geranial	26273.8	1.12957
Menthyl acetate<neo->	15.6394	0.000672372
Neryl formate	7496.02	0.322271
Citronellyl formate	155.724	0.00669492
Cinnamaldehyde<E->	88.5959	0.00380894
Safrole	96.4664	0.00414731
Carvacrol	45.3856	0.00195123
Menthyl acetate	36.3828	0.00156418
Bornyl acetate	3907.47	0.167991
Terpinen-4-ol acetate	3907.47	0.167991
Dihydro carveol acetate<iso->	161.358	0.00693715
Citronellyl acetate	95651.4	4.11227
Phenyl ethyl propanoate<2->	11245.7	0.48348
Eugenol	87866.9	3.7776
Funebrene<2-epi-alpha->	105.955	0.00455523
Myrtanol acetate<trans->	83905.7	3.6073
Cubebene<beta->	10.6873	0.000459472
Bourbonene<beta->	4355.01	0.187232
Longifolene	38086.2	1.63741
Caryophyllene(E-)	36.1035	0.00155217
Gurjunene<beta->	624.794	0.0268613
Aromadendrene	2934.59	0.126165
Citronellyl propanoate	953.284	0.0409838
Amorpha-4,11-diene	214.993	0.00924302
Cinnamyl acetate<E->	252.133	0.0108398
Cadina-1(6),4-diene<cis->	48.45	0.00208298
Isoeugenol<E->	170.056	0.00731111
Caryophyllene<9-epi-(E)->	163.689	0.00703737
Acoradiene<beta->	5689.19	0.244591
Cuparene	75.9695	0.0032661
Muurola-4(14),5-diene<trans->	34294.2	1.47439
Muurolene<alpha->	10407	0.447421
Selinene<alpha->	2323.54	0.0998941
Cadinene<gamma->	21062.3	0.905516
Macrocarpene<(Z)-gamma->	102.828	0.00442079
Curcumene<beta->	53.6763	0.00230767
Bulnesene<alpha->	275.813	0.0118578
Dauca-4(11),8-diene	178.069	0.00765559
Nootkatene	523.602	0.0225108
Zonarene	41056.7	1.76512
Citronellyl butanoate	484.463	0.0208282
Cadinene<alpha->	98138.2	4.21918
Chavibetol acetate	689.549	0.0296453
Cadinene<delta->	18056.6	0.776296
Calamenene<cis->	7415.68	0.318817
Calacorene<beta->	511.005	0.0219693
Germacrene B	68606.3	2.94954
Khusimone	96.4186	0.00414526
Phenyl ethyl tiglate<2->	20.9808	0.00090201
Guaiol	112318	4.82883
Atlantol<beta->	143.638	0.00617533
Cubenol<1-epi->	821.474	0.0353171
Muurolol<alpha-> (=Torreyol)	2114.03	0.090887
Himachalol	51.0413	0.00219438
Valerianol	17880.3	0.768714
Eudesmol<7-epi-alpha->	50603.4	2.17556
Caryophyllene<14-hydroxy-4,5-dihydro->	63.2087	0.00271748
Mint sulfide	641.74	0.0275899
Benzyl benzoate	522.079	0.0224454
Methyl communate<E->	103.873	0.00446574
Abieta-7,13-dien-3-one	75.2719	0.00323611
	2.326e+06	100

## Sheet: Citronella >1
Compound	Area	Area %
Phellandrene<beta->	164500	7.67968
Sabinene hydrate<trans->(IPP vs OH)	30200.4	1.40991
Isopulegol<iso->	61839.3	2.88697
Ocimene<neo-allo->	80944.4	3.7789
Citronet	367823	17.1718
Hexenyl 3-methyl butanoate<3Z->	207941	9.70776
Sabinene hydrate acetate<trans->(Ac vs. IPP)	491963	22.9673
Geranial	26273.8	1.2266
Citronellyl acetate	95651.4	4.46549
Eugenol	87866.9	4.10207
Myrtanol acetate<trans->	83905.7	3.91714
Longifolene	38086.2	1.77806
Muurola-4(14),5-diene<trans->	34294.2	1.60103
Zonarene	41056.7	1.91673
Cadinene<alpha->	98138.2	4.58159
Germacrene B	68606.3	3.20289
Guaiol	112318	5.2436
Eudesmol<7-epi-alpha->	50603.4	2.36242
	2.14201e+06	100

[truncated: 36 more sheets: Clove, Clove >1, Cotton Seed, Cotton Seed >1, Corn, Corn >1, Corn Mint, Corn Mint >1, Eugenol, Eugenol>1, Garlic, Geraniol, Geraniol>1, Geranium, Sheet1, Geranium >1, Lemongrass, Lemongrass>1, Linseed, Linseed>1 …]
