# Supplementary material for: Repellency of Essential Oils and Plant-Derived Compounds Against Aedes aegypti Mosquitoes
Source: Insects. 2025 Jan 7;16(1):51. doi: 10.3390/insects16010051 (PMC11765945; doi:10.3390/insects16010051)
Supplement: Supplementary file 1 [file insects-16-00051-s001.zip › Supplemental File 2.xlsx]

## Sheet: Serial Dilution Data
1% 2PEP					1% Clove					1% Cinnamon					Organic Lotion Base
Trial	Control	1st Bite	2nd Bite		Trial	Control	1st Bite	2nd Bite		Trial	Control	1st Bite	2nd Bite		Trial	Control	1st Bite	2nd Bite
1	0.23	1.21	1.55		1	0.25	1.75	2.2		1	0.21	6.15	6.72		1	0.35	1.59	6.017
2	0.63	2.63	2.75		2	0.36	2.43	15.61		2	0.25	6.05	6.5		2	0.43	0.62	2.9
3	0.45	3.35	2.38		3		10.33			3	0.4	4.13	4.9		3	0.93	4.53	9.233
4	0.98	4.35	4.73		4	0.6	3.48	3.67		4	0.48	2.52	2.97		4	0.26	3.97	5.117
					5	0.083	3.77	4.37							5	0.26	4.6	5.71
					6	0.6	3.5	10.833							6	0.183	1.617	2.9
										3% Cinnamon					7	0.75	2.217	4.383
3% 2PEP					3% Clove					Trial	Control	1st Bite	2nd Bite		8	0.667	2.933	4.51
Trial	Control	1st Bite	2nd Bite		Trial	Control	1st Bite	2nd Bite		1	0.167	4.283	10.15
1	0.98	6.26	7.82		1	0.13	4.18	8.08		2	0.483	9.85	11.983
2	0.3	8.15	10.5		2	0.15	1.67	1.77		3	0.2	1.75	6.33
3	0.9	3.21	4.55		3	0.23	3.78	4		4	0.1	12.067	13.667
4	0.28	6	8.02		4	0.417	4.55	16.417		5	0.067	31.69	33.867
5	0.37	1.32	2.53		5	0.967	15.73	31.7
4% 2PEP					4% Clove					4% Cinnamon
Trial	Control	1st Bite	2nd Bite		Trial	Control	1st Bite	2nd Bite		Trial	Control	1st Bite	2nd Bite
1	0.28	2.6	2.6		1	0.467	21.5	21.717		1	0.93	62.317	62.983
2	0.31	9	9.25		2	0.367	45.75	48.8		2	0.78	32.15	39.817
3	0.35	4.533	6		3	0.433	62.1	63.517		3	0.967	33.8	42.467
4	0.633	3.81	4.03		4	0.35	61.07	64.117		4	0.2	33.3	34.433
5% 2PEP					5% Clove					5% Cinnamon
Trial	Control	1st Bite	2nd Bite		Trial	Control	1st Bite	2nd Bite		Trial	Control	Treatment
1	0.35	32.63	35.63		1		58.617	58.85				1st Bite	2nd Bite
2	0.633	36.08	38.2		2		126.41	128.217		1	0.533	61.95	62.2
3	0.417	14.61	23.38		3		66.233	66.367		2	0.317	61	62.55
4	0.4	9.667	12.88		4		122.083	122.633		3	0.2	63.27	64.383
5	0.183	60.733	61.617		5	0.2	61.067	61.633		4	0.167	31.5	32
										5	0.533	61.95	62.2
10% 2PEP					10% Clove					6	0.317	61	62.55
Trial	Control	1st Bite	2nd Bite		Trial	Control	1st Bite	2nd Bite		7	0.2	63.267	64.383
1	0.183	65.717	67.8		1	0.5	61.333	66.35		8	0.167	31.5	32
2	0.75	64.517	67.915		2	0.633	92.983	96.8
3	0.667	36.8	40.283		3	0.147	91.283	92.483		10% Cinnamon
4	0.433	95.133	98.617		4	0.65	93.267	107.583		Trial	Control	1st Bite	2nd Bite
										1	0.33	91.85	92.867
										2	0.397	92.2	92.217
										3	0.183	92.667	93
										4	0.817	124.6	132.267

## Sheet: Combinations Data
5% 2PEP X 5% Geraniol					5% Clove X 5% Cinnamon
Trial	Control	1st Bite	2nd Bite		Trial	Control	1st Bite	2nd Bite
1	0.4	63.6	63.85		1	0.783	64.333	68.467
2	0.367	70.51	72.91		2	0.35	124.617	139
3	0.367	31.383	31.417		3	0.3	123.967	124.3
4	0.35	63.117	65.05		4	0.4	123.8	124.733
5% 2PEP X 5% Clove					5% Cinnamon X 5% Geraniol
Trial	Control	1st Bite	2nd Bite		Trial	Control	1st Bite	2nd Bite
1	0.633	64.95	80.867		1	0.2	124.416	148.8
2	0.417	121.15	122.783		2	0.7	94.6	95.267
3	0.4	63.617	66.7		3	0.883	70.55	73.417
4	0.367	62.133	68.5		4	0.65	63.6	63.85
					5	0.7	153.833	154.8
5% 2PEP X 5% Cinnamon					5% Clove X 5% Geraniol
Trial	Control	1st Bite	2nd Bite		Trial	Control	1st Bite	2nd Bite
1	0.33	94.15	96.283		1	0.167	97.1	97.45
2	0.36	184.017	184.067		2	0.417	121	121.85
3	0.183	58.35	59.3		3	0.183	182.7	182.83
4	0.75	93.12	102.117		4	0.283	108.833	109.48

## Sheet: Eugenol+Eugenyl Acetate Data
10% Eugenol					7% Eugenol
Trial	Control	1st Bite	2nd Bite		Trial	Control	1st Bite	2nd Bite
1	0.05	94.583	99.37		1	0.367	34.067	40.15
2	0.3	61.233	63.77		2	0.367	60.783	63.51
3	0.133	92.75	93.57		3	0.783	65.067	75.117
4	0.167	95.24	96.53		4	0.533	62.567	63.417
5	0.15	31.333	47
10% Eugenyl Acetate
Trial	Control	1st Bite	2nd Bite		5% Eugenol
1	0.367	2.583	3.9		Trial	Control	1st Bite	2nd Bite
2	0.067	1.433	1.45		1	0.05	65.3	66.48
3	0.25	0.867	3.78		2	0.15	60.717	61.1
4	0.083	1.517	2.86		3	0.25	50.6	50.68
					4	0.36	15.7	28.35
9% Eugenol +1% Eugenyl Acetate
Trial	Control	1st Bite	2nd Bite		4% Eugenol
1	0.366	91.43	91.75		Trial	Control	1st Bite	2nd Bite
2	0.15	61.3	68.83		1	0.0833	31.067	32.33
3	0.333	74.517	76.85		2	0.2	34.833	37.15
4	0.4	61.033	61.033		3	0.1	31.5833	32.6
					4	0.27	35.45	38.39
9.8% Eugenol + 0.2% Eugenyl Acetate					5	0.11	6.583	7.27
Trial	Control	1st Bite	2nd Bite
1	0.25	63.033	67.03		3% Eugenol
2	0.1167	63.233	67		Trial	Control	1st Bite	2nd Bite
3	0.433	30.867	31.93		1	0.15	10.033	10.67
4	0.317	64.97	72.27		2	0.25	42.567	50.87
					3	0.367	9.633	11.78
					4	0.433	31.23	39.7
					1% Eugenol
					Trial	Control	1st Bite	2nd Bite
					1	0.06	12.017	17.87
					2	0.167	4.967	5.1
					3	0.35	11.183	16.53
					4	0.383	5.6	7.53
